# Supplementary material for: Confocal imaging of biomarkers at a single-cell resolution: quantifying 'living' in 3D-printable engineered living material based on Pluronic F-127 and yeast Saccharomyces cerevisiae
Source: Biomater Res. 2022 Dec 21;26:85. doi: 10.1186/s40824-022-00337-8 (PMC9769040; doi:10.1186/s40824-022-00337-8)
Supplement: Supplementary file 1 — Additional file 1. [file 40824_2022_337_MOESM1_ESM.xlsx]

## Sheet: Constructed plasmids
Plasmid	Plasmid sequence	Template	oligonucleotide 1	oligonucleotide 2	Source of the template	Reference for the template
pRS303-ymNeonGreen	TCGCGCGTTTCGGTGATGACGGTGAAAACCTCTGACACATGCAGCTCCCGGAGACGGTCACAGCTTGTCTGTAAGCGGATGCCGGGAGCAGACAAGCCCGTCAGGGCGCGTCAGCGGGTGTTGGCGGGTGTCGGGGCTGGCTTAACTATGCGGCATCAGAGCAGATTGTACTGAGAGTGCACCATAATTCCGTTTTAAGAGCTTGGTGAGCGCTAGGAGTCACTGCCAGGTATCGTTTGAACACGGCATTAGTCAGGGAAGTCATAACACAGTCCTTTCCCGCAATTTTCTTTTTCTATTACTCTTGGCCTCCTCTAGTACACTCTATATTTTTTTATGCCTCGGTAATGATTTTCATTTTTTTTTTTCCACCTAGCGGATGACTCTTTTTTTTTCTTA…	MTP3067	exp-f (ATTCGAAGCTTGGTACCGC)	exp-r (CGGATCCACTAGTTCTAGAAAACTTAG)	Japan National BioResource Project - Yeast (https://yeast.nig.ac.jp/yeast/by/PlasmidDetail.jsf?id=9655)	Takaine, M., Ueno, M., Kitamura, K., Imamura, H., Yoshida, S., 2019. Reliable imaging of ATP in living budding and fission yeast. Journal of Cell Science 132(8), jcs230649.
		pFA6a-ymNeongreen-CaURA3	NeonGreen-f (TTCTAGAACTAGTGGATCCGATGGTCTCTAAGGGTGAAGAAGATAAC)	NeonGreen-r (CGCGGTACCAAGCTTCGAATTTACTTGTACAATTCGTCCATACCC)	pFA6a-ymNeongreen-CaURA3 was a gift from Bas Teusink (Addgene plasmid # 125703 ; http://n2t.net/addgene:125703 ; RRID:Addgene_125703)	In vivo characterisation of fluorescent proteins in budding yeast. Botman D, de Groot DH, Schmidt P, Goedhart J, Teusink B. Sci Rep. 2019 Feb 19;9(1):2234. doi: 10.1038/s41598-019-38913-z. 10.1038/s41598-019-38913-z PubMed 30783202
pRS303-sfpHlourin	TCGCGCGTTTCGGTGATGACGGTGAAAACCTCTGACACATGCAGCTCCCGGAGACGGTCACAGCTTGTCTGTAAGCGGATGCCGGGAGCAGACAAGCCCGTCAGGGCGCGTCAGCGGGTGTTGGCGGGTGTCGGGGCTGGCTTAACTATGCGGCATCAGAGCAGATTGTACTGAGAGTGCACCATAATTCCGTTTTAAGAGCTTGGTGAGCGCTAGGAGTCACTGCCAGGTATCGTTTGAACACGGCATTAGTCAGGGAAGTCATAACACAGTCCTTTCCCGCAATTTTCTTTTTCTATTACTCTTGGCCTCCTCTAGTACACTCTATATTTTTTTATGCCTCGGTAATGATTTTCATTTTTTTTTTTCCACCTAGCGGATGACTCTTTTTTTTTCTTA…	MTP3067	exp-f (ATTCGAAGCTTGGTACCGC)	exp-r (CGGATCCACTAGTTCTAGAAAACTTAG)	Japan National BioResource Project - Yeast (https://yeast.nig.ac.jp/yeast/by/PlasmidDetail.jsf?id=9655)	Takaine, M., Ueno, M., Kitamura, K., Imamura, H., Yoshida, S., 2019. Reliable imaging of ATP in living budding and fission yeast. Journal of Cell Science 132(8), jcs230649.
		p426MET25_sfpHluorin (MRV55)	sfpHlourin-f (TTCTAGAACTAGTGGATCCGATGAGCAAAGGAGAAGAACTTTTCA)	sfpHlourin-r (CGCGGTACCAAGCTTCGAATTTATTTGTAGAGCTCATCCATGCC)	p426MET25_sfpHluorin (MRV55) was a gift from Eckhard Boles (Addgene plasmid # 115697 ; http://n2t.net/addgene:115697 ; RRID:Addgene_115697)	A superfolder variant of pH-sensitive pHluorin for in vivo pH measurements in the endoplasmic reticulum. Reifenrath M, Boles E. Sci Rep. 2018 Aug 10;8(1):11985. doi: 10.1038/s41598-018-30367-z. 10.1038/s41598-018-30367-z PubMed 30097598
